# Supplementary material for: KYMASIN UP Natural Product Inhibits Osteoclastogenesis and Improves Osteoblast Activity by Modulating Src and p38 MAPK
Source: Nutrients. 2022 Jul 25;14(15):3053. doi: 10.3390/nu14153053 (PMC9370798; doi:10.3390/nu14153053)
Supplement: Supplementary file 1 [file nutrients-14-03053-s001.zip]

Archive with 1 entries (1 files):
- nutrients-1830667-supplementary.pdf
